# Supplementary material for: Combined Systemic Drug Treatment with Proton Therapy: Investigations on Patient-Derived Organoids
Source: Cancers (Basel). 2022 Aug 3;14(15):3781. doi: 10.3390/cancers14153781 (PMC9367296; doi:10.3390/cancers14153781)
Supplement: Supplementary file 1 [file cancers-14-03781-s001.zip]

Archive with 1 entries (1 files):
- cancers-1814429-supplementary.pdf
